# Supplementary material for: Asymmetric Distribution of GFAP in Glioma Multipotent Cells
Source: PLoS One. 2016 Mar 8;11(3):e0151274. doi: 10.1371/journal.pone.0151274 (PMC4783030; doi:10.1371/journal.pone.0151274)
Supplement: S12 File — (XLSX) [file pone.0151274.s012.xlsx]

## Sheet: Fig. 1C
Sphere size	<150	150-350	>350	Total
Passage 1	20	21	26	67
Passage 1	34	19	3	56
Passage 1	22	14	12	48
Passage 2	2	15	29	46
Passage 2	16	5	2	23
Passage 3	19	9	5	33
Passage 3	17	13	7	37
% of spheres	<150	150-350	>350
Passage 1	29.8507	31.3433	38.806
Passage 1	60.7143	33.9286	5.35714
Passage 1	45.8333	29.1667	25
Passage 2	4.34783	32.6087	63.0435
Passage 2	69.5652	21.7391	8.69565
Passage 3	57.5758	27.2727	15.1515
Passage 3	45.9459	35.1351	18.9189
% of spheres	<150	150-350	>350
Average	44.8333	30.1706	24.9961
SEM	8.29807	1.73606	7.5963

## Sheet: Fig. 1E
Markers	GFAP	Total Number of cells	DCX	Total Number of cells	MAP2ab	Total Number of cells	TUBB3	Total Number of cells	GalC	Total Number of cells	Calponin	Total Number of cells
Differentiation 1	45	200	33	222	29	202	32	147	1	188	11	148
Differentiation 2	33	210	25	223	24	198	36	135	5	185	15	154
Differentiation 3	53	198	25	214	33	213	17	133	1	193	18	143
Differentiation 4	57	178	18	196	26	205	19	156	2	199	20	135
Differentiation 5	39	214	20	215	28	192	30	164	6	175	10	160
Markers	GFAP	DCX	MAP2ab	TUBB3	GalC	Calponin
Differentiation 1	22.5	14.8649	14.3564	21.7687	0.531915	7.43243
Differentiation 2	15.7143	11.2108	12.1212	26.6667	2.7027	9.74026
Differentiation 3	26.7677	11.6822	15.493	12.782	0.518135	12.5874
Differentiation 4	32.0225	9.18367	12.6829	12.1795	1.00503	14.8148
Differentiation 5	18.2243	9.30233	14.5833	18.2927	3.42857	6.25
	GFAP	DCX	MAP2ab	TUBB3	GalC	Calponin
Average	23.0457	11.2488	13.8474	18.3379	1.63727	10.165
SEM	2.93026	1.03244	0.626271	2.73802	0.600746	1.58845

## Sheet: Fig. 1H
Fig. 1H
	Proliferation					Differentiation
	Nb of Ki67+ cells	Nb of analyzed cells	%			Nb of Ki67+ cells	Nb of analyzed cells	%
coverslip 1, field 1	7	45	15.5556		coverslip 1, field 1	1	58	1.72414
coverslip 1, field 2	1	24	4.16667		coverslip 1, field 2	2	55	3.63636
coverslip 2, field 1	7	39	17.9487		coverslip 2, field 1	1	45	2.22222
coverslip 2, field 2	3	35	8.57143		coverslip 2, field 2	0	48	0
coverslip 3, field 1	2	45	4.44444		coverslip 3, field 1	1	51	1.96078
coverslip 3, field 2	2	29	6.89655		coverslip 3, field 2	0	53	0
coverslip 4, field 1	1	22	4.54545		coverslip 4, field 1	1	56	1.78571
coverslip 4, field 2	5	35	14.2857		coverslip 4, field 2	0	57	0
total	28	274	10.219		total	6	423	1.41844
Average			9.55182		Average			1.41615
SEM			2.10501		SEM			0.497414
	Summary			Mann Whitney test
	Average	SEM		P value	0.0009
Proliferation	9.55182	2.10501		Exact or approximate P value?	Gaussian Approximation
Differentiation	1.41615	0.497414		P value summary	***
				Are medians signif. different? (P < 0.05)	Yes
				One- or two-tailed P value?	Two-tailed
				Sum of ranks in column A,B	100 , 36
				Mann-Whitney U	0

## Sheet: Cutoff
% Deviation of β-tubulin in 20 divisions
DIVISION 1	Area	Mean	IntDen		DIVISION 2	Area	Mean	IntDen		DIVISION 3	Area	Mean	IntDen		DIVISION 4	Area	Mean	IntDen
Cell 1	2203	30.709	67651		Cell 1	2194	41.028	90015		Cell 1	2445	27.664	67639		Cell 1	2252	32.452	73082
Cell 2	2753	25.71	70779		Cell 2	2244	36.342	81551		Cell 2	2445	29.102	71154		Cell 2	2137	25.446	54379
Background 1	49	2	98		Background 1	37	2	74		Background 1	35	2	70		Background 1	56	2	112
Background 2	63	1.984	125		Background 2	64	2	128		Background 2	39	2	78		Background 2	44	2	88
Background 3	53	2.528	134		Background 3	62	2	124		Background 3	94	1.202	113		Background 3	57	1	57
Background Mean	2.17067				Background Mean	2				Background Mean	1.734				Background Mean	1.66667
F1	62869				F1	85627				F1	63399.4				F1	69328.7
F2	64803.2				F2	77063				F2	66914.4				F2	50817.3
F1-F2	1934.13				F1-F2	8564				F1-F2	3515				F1-F2	18511.3
F1+F2	127672				F1+F2	162690				F1+F2	130314				F1+F2	120146
% Deviation	1.51492				% Deviation	5.264				% Deviation	2.69734				% Deviation	15.4074
DIVISION 5	Area	Mean	IntDen		DIVISION 6	Area	Mean	IntDen		DIVISION 7	Area	Mean	IntDen		DIVISION 8	Area	Mean	IntDen
Cell 1	2796	30.984	86631		Cell 1	799	36.81	29411		Cell 1	3348	36.042	120669		Cell 1	2739	50.936	139514
Cell 2	3028	30.833	93361		Cell 2	769	40.45	31106		Cell 2	3199	41.008	131183		Cell 2	3193	49.88	159266
Background 1	66	1	66		Background 1	83	1.867	155		Background 1	174	6.787	1181		Background 1	174	5.879	1181
Background 2	64	1	64		Background 2	61	2	122		Background 2	145	3.131	454		Background 2	145	4.521	454
Background 3	71	1	71		Background 3	37	1.054	39		Background 3	161	4.876	785		Background 3	161	3.894	785
Background Mean	1				Background Mean	1.64033				Background Mean	4.93133				Background Mean	4.76467
F1	83835				F1	28100.4				F1	104159				F1	126464
F2	90333				F2	29844.6				F2	115408				F2	144052
F1-F2	6498				F1-F2	1744.21				F1-F2	11248.8				F1-F2	17588.8
F1+F2	174168				F1+F2	57945				F1+F2	219567				F1+F2	270516
% Deviation	3.73088				% Deviation	3.01012				% Deviation	5.12317				% Deviation	6.50196
DIVISION 9	Area	Mean	IntDen		DIVISION 10	Area	Mean	IntDen		DIVISION 11	Area	Mean	IntDen		DIVISION 12	Area	Mean	IntDen
Cell 1	6526	20.64	134697		Cell 1	3650	59.227	216180		Cell 1	5011	163.801	820808		Cell 1	13790	145.61	2007958
Cell 2	3823	29.837	114068		Cell 2	3417	58.307	169235		Cell 2	5481	164.073	899285		Cell 2	11220	132.326	1884699
Background 1	210	13.671	2871		Background 1	147	8	1176		Background 1	235	7.894	1855		Background 1	358	11.461	4103
Background 2	327	5.627	1840		Background 2	120	11.85	1422		Background 2	163	10.761	1754		Background 2	194	14.201	2755
Background 3	88	5.989	527		Background 3	196	8.316	1630		Background 3	223	10.143	2262		Background 3	184	11.484	2113
Background Mean	8.429				Background Mean	9.38867				Background Mean	9.59933				Background Mean	12.382
F1	79689.3				F1	181911				F1	772706				F1	1.83721e+06
F2	81843.9				F2	137154				F2	846671				F2	1.74577e+06
F1-F2	2154.59				F1-F2	44757.4				F1-F2	73965.3				F1-F2	91437.3
F1+F2	161533				F1+F2	319065				F1+F2	1.61938e+06				F1+F2	3.58298e+06
% Deviation	1.33383				% Deviation	14.0277				% Deviation	4.56752				% Deviation	2.55199
DIVISION 13	Area	Mean	IntDen		DIVISION 14	Area	Mean	IntDen		DIVISION 15	Area	Mean	IntDen		DIVISION 16	Area	Mean	IntDen
Cell 1	12643	109.091	1379234		Cell 1	1160	181.783	210868		Cell 1	13206	33.105	437185		Cell 1	8411	49.277	414466
Cell 2	10297	109.565	1128188		Cell 2	948	202.246	191729		Cell 2	10054	44.992	452350		Cell 2	7777	51.375	399542
Background 1	296	16.105	4767		Background 1	58	15.948	925		Background 1	176	5.273	928		Background 1	133	8	1064
Background 2	660	15.161	10006		Background 2	102	21.441	2187		Background 2	271	4.779	1295		Background 2	160	5.456	873
Background 3	379	17.588	6666		Background 3	27	22.037	595		Background 3	166	6.361	1056		Background 3	102	9.431	962
Background Mean	16.2847				Background Mean	19.8087				Background Mean	5.471				Background Mean	7.629
F1	1.17335e+06				F1	187890				F1	364935				F1	350298
F2	960505				F2	172950				F2	397345				F2	340211
F1-F2	212842				F1-F2	14939.6				F1-F2	32409.6				F1-F2	10087.2
F1+F2	2.13385e+06				F1+F2	360840				F1+F2	762280				F1+F2	690510
% Deviation	9.97455				% Deviation	4.14021				% Deviation	4.25167				% Deviation	1.46084
DIVISION 17	Area	Mean	IntDen		DIVISION 18	Area	Mean	IntDen		DIVISION 19	Area	Mean	IntDen		DIVISION 20	Area	Mean	IntDen
Cell 1	5956	42.072	250578		Cell 1	9048	45.88	415121		Cell 1	1935	57.55	111360		Cell 1	1522	27.057	41180
Cell 2	6916	43.373	299968		Cell 2	8239	38.627	398250		Cell 2	1692	56.797	96100		Cell 2	1393	22.935	31949
Background 1	99	11.202	1109		Background 1	85	11.306	961		Background 1	77	3	231		Background 1	87	2.149	187
Background 2	135	4	540		Background 2	83	9.361	777		Background 2	43	3	129		Background 2	18	1	18
Background 3	348	7.023	2444		Background 3	124	8	992		Background 3	161	6.385	1028		Background 3	58	0.328	19
Background Mean	7.40833				Background Mean	9.55567				Background Mean	4.12833				Background Mean	1.159
F1	206454				F1	328661				F1	103372				F1	39416
F2	248732				F2	319521				F2	89114.9				F2	30334.5
F1-F2	42278				F1-F2	9140.47				F1-F2	14256.8				F1-F2	9081.49
F1+F2	455186				F1+F2	648182				F1+F2	192487				F1+F2	69750.5
% Deviation	9.28807				% Deviation	1.41017				% Deviation	7.40666				% Deviation	13.02
	Mean Distribution of β-tubulin between 2 daughter cells for 20 division
DIVISION 1	1.51492
DIVISION 2	5.264
DIVISION 3	2.69734
DIVISION 4	15.4074
DIVISION 5	3.73088
DIVISION 6	3.01012
DIVISION 7	5.12317
DIVISION 8	6.50196
DIVISION 9	1.33383
DIVISION 10	14.0277
DIVISION 11	4.56752
DIVISION 12	2.55199
DIVISION 13	9.97455
DIVISION 14	4.14021
DIVISION 15	4.25167
DIVISION 16	1.46084
DIVISION 17	9.28807
DIVISION 18	1.41017
DIVISION 19	7.40666
DIVISION 20	13.02
Average	5.83414
SEM	4.35789
99% confidence interval for β-tubulin
mean difference +/- 2,845 x standard deviation
	Cutoff value
	18.2323

## Sheet: Fig. 2A
Fig. 2A
GFAP Rabbit polyclonal antibody : Symmetric
Nucleus	Area	Mean	IntDen		GFAP	Area	Mean	IntDen
Cell 1	18217	24.485	446038		Cell 1	55927	17.834	997380
Cell 2	21976	20.431	448988		Cell 2	60375	17.103	1032606
Background 1	196	1.556	305		Background 1	233	0.807	188
Background 2	282	1.965	554		Background 2	242	0.938	227
Background 3	292	1.825	533		Background 3	212	0.66	140
Background Mean	1.782				Background Mean	0.801667
F1	413575				F1	952545
F2	409827				F2	984205
F1-F2	3748.54				F1-F2	31660.2
F1+F2	823402				F1+F2	1.93675e+06
% Deviation	0.45525				% Deviation	1.63471
GFAP Rabbit polyclonal antibody : Asymmetric
Nucleus	Area	Mean	IntDen		GFAP	Area	Mean	IntDen
Cell 1	0.16	44.659	7.162		Cell 1	0.264	3.184	0.84
Cell 2	0.133	65.363	8.664		Cell 2	0.249	69.119	17.182
Background 1	0.002	0	0		Background 1	0.003	0	0
Background 2	0.002	0	0		Background 2	0.002	0	0
Background 3	0.003	0	0		Background 3	0.002	0	0
Background Mean	0				Background Mean	0
F1	7.162				F1	0.84
F2	8.664				F2	17.182
F1-F2	1.502				F1-F2	16.342
F1+F2	15.826				F1+F2	18.022
% Deviation	9.49071				% Deviation	90.6781
GFAP Mouse polyclonal antibody : Symmetric
Nucleus	Area	Mean	IntDen		GFAP	Area	Mean	IntDen
Cell 1	0.13	89.976	11.691		Cell 1	0.313	47.917	14.976
Cell 2	0.135	83.59	11.251		Cell 2	0.323	40.941	13.227
Background 1	0.003	5.594	0.017		Background 1	0.003	0	0
Background 2	0.003	3.027	0.009		Background 2	0.003	0	0
Background 3	0.002	5.801	0.01		Background 3	0.002	0	0
Background Mean	4.80733				Background Mean	0
F1	11.066				F1	14.976
F2	10.602				F2	13.227
F1-F2	0.464037				F1-F2	1.749
F1+F2	21.6681				F1+F2	28.203
% Deviation	2.14157				% Deviation	6.20147
GFAP Mouse polyclonal antibody : Asymmetric
Nucleus	Area	Mean	IntDen		GFAP	Area	Mean	IntDen
Cell 1	0.166	74.026	12.32		Cell 1	0.305	11.872	3.622
Cell 2	0.209	62.608	13.106		Cell 2	0.372	55.207	20.554
Background 1	0.002	13.571	0.027		Background 1	0.003	0	0
Background 2	0.003	14.492	0.042		Background 2	0.003	0	0
Background 3	0.002	13.856	0.03		Background 3	0.003	0	0
Background Mean	13.973				Background Mean	0
F1	10.0005				F1	3.622
F2	10.1856				F2	20.554
F1-F2	0.185161				F1-F2	16.932
F1+F2	20.1861				F1+F2	24.176
% Deviation	0.917269				% Deviation	70.0364
GFAP Chicken polyclonal antibody : Symmetric
Nucleus	Area	Mean	IntDen		GFAP	Area	Mean	IntDen
Cell 1	0.178	56.364	10.024		Cell 1	0.37	42.274	15.635
Cell 2	0.149	63.593	9.475		Cell 2	0.442	36.822	16.284
Background 1	0.002	7.549	0.019		Background 1	0.008	0	0
Background 2	0.004	8.48	0.032		Background 2	0.009	0	0
Background 3	0.004	7.494	0.03		Background 3	0.003	0	0
Background Mean	7.841				Background Mean	0
F1	8.6283				F1	15.635
F2	8.30669				F2	16.284
F1-F2	0.321611				F1-F2	0.649
F1+F2	16.935				F1+F2	31.919
% Deviation	1.89909				% Deviation	2.03327
GFAP Chicken polyclonal antibody : Asymmetric
Nucleus	Area	Mean	IntDen		GFAP	Area	Mean	IntDen
Cell 1	0.242	36.89	8.927		Cell 1	0.383	10.159	3.894
Cell 2	0.181	54.798	9.929		Cell 2	0.358	29.913	10.695
Background 1	0.013	0	0		Background 1	0.005	0	0
Background 2	0.007	0	0		Background 2	0.003	0	0
Background 3	0.008	0	0		Background 3	0.003	0	0
Background Mean	0				Background Mean	0
F1	8.927				F1	3.894
F2	9.929				F2	10.695
F1-F2	1.002				F1-F2	6.801
F1+F2	18.856				F1+F2	14.589
% Deviation	5.31396				% Deviation	46.6173
GFAP Rabbit Polyclonal antibody
Anaphase and Telophase stages
		Symmetric GFAP distribution	Asymmetric GFAP distribution	N
Differentiation Experiment 1		9	1	11
Differentiation Experiment 2		7	0	9
Differentiation Experiment 3		7	1	8
Differentiation Experiment 4		6	0	7
Differentiation Experiment 5		2	1	4
Differentiation Experiment 6		10	1	11
Differentiation Experiment 7		55	3	58
	Total	96	7	103
	%	93.2039	6.79612	100
		0.93	0.07
GFAP Mouse Monoclonal antibody
Anaphase and Telophase stages
		Symmetric GFAP distribution	Asymmetric GFAP distribution	N
Differentiation Experiment 1		28	3	31
Differentiation Experiment 2		46	5	51
Differentiation Experiment 3		37	2	39
Differentiation Experiment 4		21	2	23
Total		132	12	144
%		91.6667	8.33333	100
		0.92	0.08
GFAP Chicken Polyclonal antibody
Anaphase and Telophase stages
		Symmetric GFAP distribution	Asymmetric GFAP distribution	N
Differentiation Experiment 1		33	2	35
Differentiation Experiment 2		23	1	24
Differentiation Experiment 3		28	3	31
Differentiation Experiment 4		21	1	22
Total		105	7	112
%		93.75	6.25	100
		0.94	0.06

## Sheet: Fig. 2B
Fig. 2B
Symmetric GFAP
Nucleus	Area	Mean	IntDen		GFAP	Area	Mean	IntDen		β-tubulin	Area	Mean	IntDen
Cell 1	20844	42.5	885867		Cell 1	34048	50.837	1730883		Cell 1	37284	42.921	1600261
Cell 2	21018	45.082	947524		Cell 2	38280	52.281	2001335		Cell 2	37284	36.625	1365522
Background 1	330	0	0		Background 1	325	0	0		Background 1	620	0	0
Background 2	414	0	0		Background 2	315	0	0		Background 2	304	0	0
Background 3	192	0	0		Background 3	480	0	0		Background 3	299	0	0
Background Mean	0				Background Mean	0				Background Mean	0
F1	885867				F1	1730883				F1	1600261
F2	947524				F2	2001335				F2	1365522
F1-F2	61657				F1-F2	270452				F1-F2	234739
F1+F2	1833391				F1+F2	3732218				F1+F2	2965783
% Deviation	3.363				% Deviation	7.24641				% Deviation	7.91491
Asymmetric GFAP
Nucleus	Area	Mean	IntDen		GFAP	Area	Mean	IntDen		β-tubulin	Area	Mean	IntDen
Cell 1	22176	48.464	1074742		Cell 1	30222	21.183	640187		Cell 1	36936	62.363	2303427
Cell 2	23125	46.472	1074669		Cell 2	31458	56.334	1772152		Cell 2	35100	55.091	1933704
Background 1	350	0	0		Background 1	567	0	0		Background 1	493	0	0
Background 2	486	0	0		Background 2	475	0	0		Background 2	325	0	0
Background 3	468	0	0		Background 3	552	0	0		Background 3	364	0	0
Background Mean	0				Background Mean	0				Background Mean	0
F1	1074742				F1	640187				F1	2303427
F2	1074669				F2	1772152				F2	1933704
F1-F2	73				F1-F2	1131965				F1-F2	369723
F1+F2	2149411				F1+F2	2412339				F1+F2	4237131
% Deviation	0.00339628				% Deviation	46.924				% Deviation	8.72579

## Sheet: Fig. 2C
Fig. 2C
Symmetric GFAP
Nucleus	Area	Mean	IntDen		GFAP	Area	Mean	IntDen
Cell 1	0.195	44.896	8.74		Cell 1	0.392	26.143	10.253
Cell 2	0.204	49.927	10.182		Cell 2	0.342	35.537	12.15
Background 1	0.004	0.682	0.003		Background 1	0.008	0	0
Background 2	0.006	1.934	0.012		Background 2	0.006	0	0
Background 3	0.004	2.507	0.011		Background 3	0.003	0	0
Background Mean	1.70767				Background Mean	0
F1	8.407				F1	10.253
F2	9.83364				F2	12.15
F1-F2	1.42663				F1-F2	1.897
F1+F2	18.2406				F1+F2	22.403
% Deviation	7.82117				% Deviation	8.46762
Asymmetric GFAP
Nucleus	Area	Mean	IntDen		GFAP	Area	Mean	IntDen
Cell 1	0.204	42.602	8.688		Cell 1	0.209	15.864	3.313
Cell 2	0.185	42.379	7.857		Cell 2	0.501	36.496	18.299
Background 1	0.006	6.626	0.043		Background 1	0.005	1.648	0.008
Background 2	0.006	6.618	0.039		Background 2	0.005	0.591	0.003
Background 3	0.004	5.419	0.024		Background 3	0.001	1	0.001
Background Mean	6.221				Background Mean	1.07967
F1	7.41892				F1	3.08735
F2	6.70612				F2	17.7581
F1-F2	0.712801				F1-F2	14.6707
F1+F2	14.125				F1+F2	20.8454
% Deviation	5.04637				% Deviation	70.3787
GFAP Rabbit Polyclonal antibody
Anaphase and Telophase stages
		Symmetric GFAP distribution	Asymmetric GFAP distribution	N
Differentiation Experiment 1		36	3	39
Differentiation Experiment 2		47	4	51
Differentiation Experiment 3		32	2	34
	Total	115	9	124
	%	92.7419	7.25806	100
		0.93	0.07

## Sheet: Fig. 3A
Fig. 3A
hGFAPα-EGFP C2 : Symmetric
Nucleus	Area	Mean	IntDen			GFAP	Area	Mean	IntDen
Cell 1	40337	34.398	1387495			Cell 1	60138	30.366	1826132
Cell 2	36575	38.4	1404486			Cell 2	58320	33.439	1950135
Background 1	585	5.574	3261			Background 1	561	3.403	1909
Background 2	576	5.707	3287			Background 2	300	4.94	1482
Background 3	1247	7.007	8738			Background 3	665	2.737	1820
Background Mean	6.096					Background Mean	3.69333
F1	1.1416e+06					F1	1.60402e+06
F2	1.18152e+06					F2	1.73474e+06
F1-F2	39924.2					F1-F2	130717
F1+F2	2.32313e+06					F1+F2	3.33876e+06
% Deviation	1.71855					% Deviation	3.91515
hGFAPα-EGFP C2 : Asymmetric
Nucleus	Area	Mean	IntDen			GFAP	Area	Mean	IntDen
Cell 1	18920	48.448	916640			Cell 1	42525	6.308	268257
Cell 2	18576	47.381	880153			Cell 2	46563	49.343	2297569
Background 1	1040	5.502	5722			Background 1	483	1.164	562
Background 2	1232	5.751	7085			Background 2	644	1.106	712
Background 3	1548	5.012	7759			Background 3	1071	0.835	894
Background Mean	5.42167					Background Mean	1.035
F1	814062					F1	224244
F2	779440					F2	2.24938e+06
F1-F2	34621.9					F1-F2	2.02513e+06
F1+F2	1.5935e+06					F1+F2	2.47362e+06
% Deviation	2.1727					% Deviation	81.8692
hGFAPα-EGFP N3 : Symmetric
Nucleus	Area	Mean	IntDen			GFAP	Area	Mean	IntDen
Cell 1	26880	47.77	1284047			Cell 1	48556	38.516	1870190
Cell 2	30806	49.87	1536280			Cell 2	46530	30.3	1409870
Background 1	580	5.384	3123			Background 1	1147	1.175	1348
Background 2	1287	5.275	6789			Background 2	800	1.284	1027
Background 3	1225	5.22	6394			Background 3	1280	1.091	1396
Background Mean	5.293					Background Mean	1.18333
F1	1.14177e+06					F1	1.81273e+06
F2	1.37322e+06					F2	1.35481e+06
F1-F2	231453					F1-F2	457923
F1+F2	2.515e+06					F1+F2	3.16754e+06
% Deviation	9.20291					% Deviation	14.4567
hGFAPα-EGFP N3 : Asymmetric
Nucleus	Area	Mean	IntDen			GFAP	Area	Mean	IntDen
Cell 1	29880	36.987	1105157			Cell 1	55125	49.96	2754019
Cell 2	26075	38.312	998986			Cell 2	56925	0.813	46260
Background 1	2914	3.827	11151			Background 1	180	0	0
Background 2	882	3.683	3248			Background 2	506	0.121	61
Background 3	289	4.09	1182			Background 3	868	0.053	46
Background Mean	3.86667					Background Mean	0.058
F1	989621					F1	2.75082e+06
F2	898163					F2	42958.3
F1-F2	91458.3					F1-F2	2.70786e+06
F1+F2	1.88778e+06					F1+F2	2.79378e+06
% Deviation	4.84475					% Deviation	96.9247
hGFAPε-EGFP C2 : Symmetric
Nucleus	Area	Mean	IntDen			GFAP	Area	Mean	IntDen
Cell 1	30268	52.223	1580687			Cell 1	52896	31.487	1665517
Cell 2	38192	38.873	1484634			Cell 2	52185	31.355	1636283
Background 1	2173	7.261	15779			Background 1	1650	1.59	2624
Background 2	2040	6.039	12320			Background 2	988	1.899	1876
Background 3	660	5.898	3893			Background 3	930	2.663	2477
Background Mean	6.39933					Background Mean	2.05067
F1	1.38699e+06					F1	1.55704e+06
F2	1.24023e+06					F2	1.52927e+06
F1-F2	146761					F1-F2	27776
F1+F2	2.62722e+06					F1+F2	3.08631e+06
% Deviation	5.58618					% Deviation	0.899972
hGFAPε-EGFP C2 : Asymmetric
Nucleus	Area	Mean	IntDen			GFAP	Area	Mean	IntDen
Cell 1	28779	47.999	1381350			Cell 1	59778	7.156	427789
Cell 2	33582	44.013	1478057			Cell 2	62708	49.831	3124818
Background 1	242	3.529	854			Background 1	1219	2.847	3471
Background 2	1032	4.731	4882			Background 2	493	1.525	752
Background 3	1080	4.115	4444			Background 3	675	2.628	1774
Background Mean	4.125					Background Mean	2.33333
F1	1.26264e+06					F1	288307
F2	1.33953e+06					F2	2.9785e+06
F1-F2	76894.6					F1-F2	2.69019e+06
F1+F2	2.60217e+06					F1+F2	3.26681e+06
% Deviation	2.95502					% Deviation	82.3493
hGFAPα-EGFP-N3
Anaphase and Telophase stages
		Symmetric GFAP distribution	Asymmetric GFAP distribution	N
Differentiation Experiment 1		42	3	45
Differentiation Experiment 2		61	4	65
Differentiation Experiment 3		39	3	42
	Total	142	10	152
	%	93.4211	6.57895	100
		0.93	0.07
hGFAPα-EGFP C2
Anaphase and Telophase stages
		Symmetric GFAP distribution	Asymmetric GFAP distribution	N
Differentiation Experiment 1		43	2	45
Differentiation Experiment 2		44	1	45
Differentiation Experiment 3		47	1	48
	Total	134	4	138
	%	97.1014	2.89855	100
		0.97	0.03
hGFAPε-EGFP C2
Anaphase and Telophase stages
		Symmetric GFAP distribution	Asymmetric GFAP distribution	N
Differentiation Experiment 1		43	2	45
Differentiation Experiment 2		59	3	62
Differentiation Experiment 3		39	1	40
	Total	141	6	147
	%	95.9184	4.08163	100
		0.96	0.04

## Sheet: Fig. 3B
Fig. 3B
pCMV-EGFP-N3 : Symmetric
H2B-mCherry	Area	Mean	IntDen		GFP	Area	Mean	IntDen
Cell 1	11890	45.339	539084		Cell 1	46725	48.838	2281968
Cell 2	16124	32.107	517698		Cell 2	58625	46.246	2711166
Background 1	1080	0.228	246		Background 1	684	1.088	744
Background 2	3000	0.203	610		Background 2	315	3.654	1151
Background 3	496	0.163	81		Background 3	705	2.248	1585
Background Mean	0.198				Background Mean	2.33
F1	536730				F1	2.1731e+06
F2	514505				F2	2.57457e+06
F1-F2	22224.3				F1-F2	401471
F1+F2	1.05124e+06				F1+F2	4.74767e+06
% Deviation	2.11412				% Deviation	8.45617
hGFAPα-EGFP N3 : Symmetric
H2B-mCherry	Area	Mean	IntDen		GFAP-GFP	Area	Mean	IntDen
Cell 1	16416	46.5	763347		Cell 1	27380	84.185	2304991
Cell 2	15876	49.705	789122		Cell 2	27048	86.842	2348901
Background 1	1482	0.167	247		Background 1	1189	11.056	13146
Background 2	1040	0.491	511		Background 2	432	10.942	4727
Background 3	2280	0.264	601		Background 3	928	10.897	10112
Background Mean	0.307333				Background Mean	10.965
F1	758302				F1	2.00477e+06
F2	784243				F2	2.05232e+06
F1-F2	25941				F1-F2	47550.4
F1+F2	1.54254e+06				F1+F2	4.05709e+06
% Deviation	1.6817				% Deviation	1.17203
hGFAPα-EGFP N3 : Asymmetric
H2B-mCherry	Area	Mean	IntDen		GFAP-GFP	Area	Mean	IntDen
Cell 1	1428	28.139	37183		Cell 1	2156	36.583	78873
Cell 2	1040	32.062	33345		Cell 2	1786	10.168	18160
Background 1	24	2.25	54		Background 1	21	0	0
Background 2	35	2.229	78		Background 2	12	0	0
Background 3	16	0.875	14		Background 3	9	0	0
Background Mean	1.78467				Background Mean	0
F1	34634.5				F1	78873
F2	31488.9				F2	18160
F1-F2	3145.55				F1-F2	60713
F1+F2	66123.4				F1+F2	97033
% Deviation	4.75709				% Deviation	62.5694

## Sheet: Sup. File 2
Sup. file 2
Gb5
Nucleus	Area	Mean	IntDen		GFAP	Area	Mean	IntDen		Ki67	Area	Mean	IntDen
Cell 1	27874	55.394	1544057		Cell 1	59811	42.302	2530144		Cell 1	49028	35.669	1748803
Cell 2	37769	33.087	1249681		Cell 2	43803	7.423	325146		Cell 2	48659	25.516	1241615
Background 1	620	0	0		Background 1	1244	0.017	21		Background 1	1080	2.144	2316
Background 2	1107	0.079	87		Background 2	819	0	0		Background 2	1736	0.122	211
Background 3	2304	0.056	130		Background 3	848	0	0		Background 3	700	0.236	165
Background Mean	0.045				Background Mean	0.00566667				Background Mean	0.834
F1	1.5428e+06				F1	2.52981e+06				F1	1.70791e+06
F2	1.24798e+06				F2	324898				F2	1.20103e+06
F1-F2	294821				F1-F2	2.20491e+06				F1-F2	506880
F1+F2	2.79078e+06				F1+F2	2.8547e+06				F1+F2	2.90895e+06
% Deviation	10.5641				% Deviation	77.2377				% Deviation	17.4249
Gb21
Nucleus	Area	Mean	IntDen		GFAP	Area	Mean	IntDen		Ki67	Area	Mean	IntDen
Cell 1	34226	33.62	1150681		Cell 1	65100	50.767	3304934		Cell 1	30694	55.046	1689582
Cell 2	31692	39.473	1250972		Cell 2	49109	13.637	669704		Cell 2	37668	46.215	1740820
Background 1	1012	0.35	354		Background 1	816	0.059	48		Background 1	952	12.966	12344
Background 2	2091	0.069	144		Background 2	780	0.183	143		Background 2	3700	5.77	21349
Background 3	2420	0.151	365		Background 3	364	0.08	29		Background 3	1216	5.674	6899
Background Mean	0.19				Background Mean	0.107333				Background Mean	8.13667
F1	1.14418e+06				F1	3.29795e+06				F1	1.43984e+06
F2	1.24495e+06				F2	664433				F2	1.43433e+06
F1-F2	100772				F1-F2	2.63351e+06				F1-F2	5507.11
F1+F2	2.38913e+06				F1+F2	3.96238e+06				F1+F2	2.87416e+06
% Deviation	4.21796				% Deviation	66.4629				% Deviation	0.191608

[truncated: 2 more sheets: Sup. File 9A, Sup. File 9B]
